# Supplementary material for: Assessment of exposure to zoonoses and perceptions of zoonotic transmission surrounding the Bwindi impenetrable forest, Uganda
Source: PLoS Negl Trop Dis. 2025 Nov 17;19(11):e0013701. doi: 10.1371/journal.pntd.0013701 (PMC12633871; doi:10.1371/journal.pntd.0013701)
Supplement: S1 Table — (XLS) [file pntd.0013701.s001.xls]

## Sheet: Table 2 Demographic Data
awareness	rural	male	age	agric	livestock	healthworker	education	primary	secondary	tertiary	vermin	animal_products	brucella	infestation	hemorrhagic	diarrheal	respiratory	other_disease
1	1	0	0	0	0	1	1	0	0	1	0	0	0	0	0	0	0	1
1	1	0	0	0	0	1	1	0	0	1	1	0	0	0	0	0	1	0
1	1	0	0	0	0	1	1	0	0	1	1	0	0	1	0	0	0	0
1	1	1	0	0	0	1	1	0	0	1	0	0	1	0	0	0	0	0
1	1	1	0	0	0	1	1	0	0	1	1	0	1	0	0	0	0	0
1	1	1	0	0	0	1	1	0	0	1	0	0	0	0	0	0	1	0
0	1	0	1	1	0	0	1	1	0	0	0	0	0	0	0	0	0	0
0	1	0	1	1	0	0	0	0	0	0	0	0	0	0	0	0	0	0
0	1	0	1	1	0	0	0	0	0	0	0	0	0	0	0	0	0	0
0	1	0	1	1	0	0	0	0	0	0	0	0	0	0	0	0	0	0
0	1	0	1	1	0	0	0	0	0	0	0	0	0	0	0	0	0	0
1	1	0	1	1	0	0	0	0	0	0	0	1	1	0	0	0	0	0
0	1	0	1	1	0	0	0	0	0	0	0	0	0	0	0	0	0	0
0	1	0	1	1	0	0	0	0	0	0	0	0	0	0	0	0	0	0
0	1	0	1	1	0	0	0	0	0	0	0	0	0	0	0	0	0	0
1	1	0	1	0	0	1	0	0	0	0	0	1	1	0	0	0	0	0
1	1	0	1	0	0	1	0	0	0	0	0	1	1	0	0	0	0	0
1	1	0	1	1	0	0	0	0	0	0	0	0	0	1	0	0	0	0
0	1	1	1	1	0	0	1	1	0	0	0	0	0	0	0	0	0	0
0	1	1	1	1	0	0	1	1	0	0	0	0	0	0	0	0	0	0
0	1	1	1	1	0	0	1	1	0	0	0	0	0	0	0	0	0	0
0	1	1	1	1	0	0	0	0	0	0	0	0	0	0	0	0	0	0
0	1	1	1	1	0	0	0	0	0	0	0	0	0	0	0	0	0	0
0	1	1	1	1	0	0	0	0	0	0	0	0	0	0	0	0	0	0
0	1	1	1	1	0	0	1	0	1	0	0	0	0	0	0	0	0	0
0	1	0	0	1	0	0	0	0	0	0	0	0	0	0	0	0	0	0
0	1	0	0	1	0	0	0	0	0	0	0	0	0	0	0	0	0	0
0	1	0	1	1	0	0	0	0	0	0	0	0	0	0	0	0	0	0
1	1	0	0	1	0	0	0	0	0	0	0	0	0	0	0	0	0	1
1	1	0	1	1	0	0	0	0	0	0	0	0	0	0	0	1	0	0
1	1	0	1	1	0	0	0	0	0	0	0	0	0	0	0	0	1	0
0	1	1	1	1	0	0	0	0	0	0	0	0	0	0	0	0	0	0
0	1	1	1	1	0	0	0	0	0	0	0	0	0	0	0	0	0	0
0	1	1	1	0	1	0	0	0	0	0	0	0	0	0	0	0	0	0
0	1	1	1	0	0	0	0	0	0	0	0	0	0	0	0	0	0	0
0	1	1	1	1	0	0	0	0	0	0	0	0	0	0	0	0	0	0
1	1	1	1	1	0	0	0	0	0	0	1	0	0	0	1	0	0	0
1	1	1	1	1	0	0	0	0	0	0	1	0	0	1	0	0	0	0
0	1	0	0	0	0	0	1	0	1	0	0	0	0	0	0	0	0	0
0	1	1	1	1	0	0	1	0	1	0	0	0	0	0	0	0	0	0
1	1	1	1	1	0	0	1	1	0	0	0	0	0	0	0	0	1	0
1	1	1	1	0	0	0	1	0	1	0	0	0	0	0	1	0	0	0
1	1	0	1	1	0	0	1	1	0	0	0	0	0	0	0	0	0	1
1	1	0	1	1	0	0	1	1	0	0	0	0	1	0	0	0	0	0
1	1	0	0	1	0	0	1	1	0	0	0	0	0	0	0	1	0	0
1	1	0	1	1	0	0	0	0	0	0	0	0	0	0	0	0	0	1
1	1	0	0	0	0	0	1	0	0	1	0	0	0	0	0	1	0	0
1	1	0	0	1	0	0	1	1	0	0	0	1	0	0	0	1	0	0
1	1	0	0	1	0	0	1	0	1	0	0	0	0	0	0	0	0	1
1	1	0	0	1	0	0	1	0	1	0	0	1	0	0	0	0	0	1
1	1	0	1	1	0	0	0	0	0	0	0	0	0	0	0	0	0	0
0	1	1	1	0	0	0	1	1	0	0	0	0	0	0	0	0	0	0
0	1	1	1	0	0	0	0	0	0	0	0	0	0	0	0	0	0	0
0	1	1	0	1	0	0	1	1	0	0	0	0	0	0	0	0	0	0
0	1	1	0	1	0	0	1	1	0	0	0	0	0	0	0	0	0	0
1	1	1	0	0	0	0	1	1	0	0	0	0	0	0	0	0	1	0
1	1	1	0	1	0	0	1	1	0	0	0	0	0	0	1	0	0	0
1	1	1	1	1	0	0	1	1	0	0	0	0	0	0	1	0	0	0
0	1	0	1	0	0	0	1	0	0	1	0	0	0	0	0	0	0	0
0	1	0	0	1	0	0	1	0	1	0	0	0	0	0	0	0	0	0
0	1	0	1	0	0	1	1	0	0	1	0	0	0	0	0	0	0	0
0	1	0	1	0	0	0	1	1	0	0	0	0	0	0	0	0	0	0
0	1	0	0	0	0	0	1	0	0	1	0	0	0	0	0	0	0	0
0	1	0	1	0	0	0	1	1	0	0	0	0	0	0	0	0	0	0
0	1	0	0	0	0	0	1	0	0	1	0	0	0	0	0	0	0	0
0	1	0	1	0	0	0	1	1	0	0	0	0	0	0	0	0	0	0
0	1	1	1	0	0	0	1	0	1	0	0	0	0	0	0	0	0	0
0	1	0	1	0	0	0	1	0	1	0	0	0	0	0	0	0	0	0
0	1	0	0	0	0	0	1	0	1	0	0	0	0	0	0	0	0	0
0	1	0	1	0	0	0	1	0	1	0	0	0	0	0	0	0	0	0
0	1	1	0	0	0	0	1	0	1	0	0	0	0	0	0	0	0	0
0	1	1	1	0	0	0	1	1	0	0	0	0	0	0	0	0	0	0
0	1	0	0	1	0	0	1	1	0	0	0	0	0	0	0	0	0	0
0	1	0	0	1	0	0	1	1	0	0	0	0	0	0	0	0	0	0
0	1	0	1	1	0	0	1	1	0	0	0	0	0	0	0	0	0	0
0	1	1	1	1	0	0	0	0	0	0	0	0	0	0	0	0	0	0
0	1	1	1	1	0	0	0	0	0	0	0	0	0	0	0	0	0	0
0	1	1	0	0	0	0	0	0	0	0	0	0	0	0	0	0	0	0
0	1	1	1	1	0	0	0	0	0	0	0	0	0	0	0	0	0	0
0	1	0	0	1	0	0	1	0	1	0	0	0	0	0	0	0	0	0
0	1	0	1	1	0	0	1	1	0	0	0	0	0	0	0	0	0	0
0	1	0	1	1	0	0	1	0	1	0	0	0	0	0	0	0	0	0
1	1	1	1	0	0	0	0	0	0	0	0	0	0	0	0	1	0	1
1	1	1	1	1	0	0	0	0	0	0	1	0	0	0	0	0	0	1
0	1	0	1	1	0	0	1	1	0	0	0	0	0	0	0	0	0	0
0	1	0	1	1	0	0	1	1	0	0	0	0	0	0	0	0	0	0
0	1	1	1	1	0	0	1	1	0	0	0	0	0	0	0	0	0	0
0	1	0	1	1	0	0	1	1	0	0	0	0	0	0	0	0	0	0
0	1	1	1	1	0	0	1	0	1	0	0	0	0	0	0	0	0	0
0	1	1	0	1	0	0	1	1	0	0	0	0	0	0	0	0	0	0
0	0	1	0	0	0	0	0	0	0	0	0	0	0	0	0	0	0	0
0	0	1	1	0	0	0	0	0	0	0	0	0	0	0	0	0	0	0
0	0	1	1	0	0	0	0	0	0	0	0	0	0	0	0	0	0	0
0	0	1	0	0	0	0	0	0	0	0	0	0	0	0	0	0	0	0
0	0	1	0	0	0	0	0	0	0	0	0	0	0	0	0	0	0	0
0	0	1	1	0	0	0	0	0	0	0	0	0	0	0	0	0	0	0
0	0	0	1	0	0	0	0	0	0	0	0	0	0	0	0	0	0	0
0	0	0	1	0	0	0	0	0	0	0	0	0	0	0	0	0	0	0
0	0	0	1	0	0	0	0	0	0	0	0	0	0	0	0	0	0	0
0	0	0	0	0	0	0	0	0	0	0	0	0	0	0	0	0	0	0
1	0	0	1	0	0	0	0	0	0	0	0	1	0	0	0	0	0	1
1	0	0	1	0	0	0	0	0	0	0	0	0	0	0	0	0	0	1
1	0	0	0	0	0	0	0	0	0	0	0	1	0	0	0	0	0	1
0	0	0	1	0	1	0	0	0	0	0	0	0	0	0	0	0	0	0
0	0	0	0	0	0	0	1	0	0	1	0	0	0	0	0	0	0	0
0	0	0	1	0	0	0	1	0	1	0	0	0	0	0	0	0	0	0
0	0	0	1	0	0	0	1	1	0	0	0	0	0	0	0	0	0	0
0	0	0	1	0	0	0	1	1	0	0	0	0	0	0	0	0	0	0
1	0	0	1	0	0	0	1	1	0	0	0	0	0	0	0	0	1	0
1	0	0	1	0	0	0	1	0	1	0	1	1	1	0	0	0	0	0
0	0	1	1	1	0	0	1	0	1	0	0	0	0	0	0	0	0	0
0	0	1	1	0	0	0	1	0	0	1	0	0	0	0	0	0	0	0
1	0	1	1	1	0	0	1	0	1	0	0	0	0	0	0	0	0	1
1	0	1	1	1	0	0	1	0	0	1	0	1	0	0	0	0	0	1
1	0	1	0	0	0	0	1	1	0	0	0	0	0	0	0	0	0	1
1	0	1	1	0	0	0	1	0	1	0	0	0	0	0	0	0	1	0
1	0	1	1	0	0	0	1	0	0	1	0	0	0	0	0	0	0	1
1	0	0	1	0	0	0	0	0	0	0	0	0	0	0	0	0	0	1
1	0	0	0	0	0	0	0	0	0	0	0	0	0	0	0	0	1	0
1	0	0	0	0	0	0	0	0	0	0	0	0	0	0	0	0	0	1
1	0	0	1	0	0	0	0	0	0	0	0	0	0	0	0	0	0	1
1	0	0	1	0	0	0	0	0	0	0	0	1	0	0	0	0	1	0
0	0	0	1	1	0	0	1	1	0	0	0	0	0	0	0	0	0	0
0	0	0	1	1	0	0	1	1	0	0	0	0	0	0	0	0	0	0
0	0	0	1	0	0	0	1	0	1	0	0	0	0	0	0	0	0	0
1	0	0	1	1	0	0	1	0	1	0	1	0	0	0	0	0	0	0
1	0	1	1	1	0	0	1	1	0	0	0	1	0	0	0	0	0	1
1	0	0	1	1	0	0	1	0	1	0	0	0	0	0	0	0	1	0
1	0	1	0	0	0	0	0	0	0	0	0	0	0	0	0	0	0	1
1	0	1	0	1	0	0	0	0	0	0	0	0	0	0	0	0	0	1
1	0	1	0	0	0	0	0	0	0	0	0	0	0	1	0	0	0	0
1	0	1	0	0	0	0	0	0	0	0	0	0	0	0	1	0	0	0
1	0	1	0	0	0	0	0	0	0	0	0	1	0	0	0	0	0	1
1	0	1	0	1	0	0	0	0	0	0	0	1	0	0	0	0	0	1
1	0	1	0	0	0	0	0	0	0	0	0	0	0	1	0	0	0	0
0	0	0	1	1	0	0	1	1	0	0	0	0	0	0	0	0	0	0
1	0	0	1	0	0	0	1	0	1	0	1	0	0	1	0	0	0	0
1	0	0	1	1	0	0	1	1	0	0	0	0	1	0	0	0	0	0
1	0	0	0	0	0	0	1	0	1	0	0	0	0	0	0	0	0	1
1	0	0	0	1	0	0	1	0	1	0	0	1	1	0	0	0	0	0
1	0	0	1	1	0	0	1	1	0	0	1	0	0	0	0	0	0	1
0	0	1	1	0	0	0	1	0	0	1	0	0	0	0	0	0	0	0
0	0	1	1	0	0	0	1	0	0	1	0	0	0	0	0	0	0	0
0	0	1	1	0	0	0	1	0	1	0	0	0	0	0	0	0	0	0
0	0	1	1	0	0	0	1	1	0	0	0	0	0	0	0	0	0	0
0	0	1	1	0	0	0	0	0	0	0	0	0	0	0	0	0	0	0
0	0	1	1	0	0	0	1	0	0	1	0	0	0	0	0	0	0	0
0	0	1	1	0	0	0	1	0	0	1	0	0	0	0	0	0	0	0
0	0	0	0	1	0	0	1	0	1	0	0	0	0	0	0	0	0	0
0	0	0	1	1	0	0	1	1	0	0	0	0	0	0	0	0	0	0
0	0	1	1	0	0	1	1	0	1	0	0	0	0	0	0	0	0	0
0	0	1	1	1	0	0	1	0	0	1	0	0	0	0	0	0	0	0
0	0	0	1	1	0	0	1	0	0	1	0	0	0	0	0	0	0	0
