# Supplementary material for: Assessment of exposure to zoonoses and perceptions of zoonotic transmission surrounding the Bwindi impenetrable forest, Uganda
Source: PLoS Negl Trop Dis. 2025 Nov 17;19(11):e0013701. doi: 10.1371/journal.pntd.0013701 (PMC12633871; doi:10.1371/journal.pntd.0013701)
Supplement: S2 Table — (XLSX) [file pntd.0013701.s002.xlsx]

## Sheet: Table 3
rural	male	age	agric	livestock	healthworker	education	primary	secondary	tertiary	awareness	fecalmatter	leftover_food	sickperson	proximity_	diarrheal	ebola_	helminths	skinrash	rabies_	respiratory_	others
1	0	0	0	0	1	1	0	0	1	1	0		0	1	0	0	0	0	0	0	1
1	0	0	0	0	1	1	0	0	1	0	0		0	0	0	0	0	0	0	0	0
1	0	0	0	0	1	1	0	0	1	0	0		0	0	0	0	0	0	0	0	0
1	1	0	0	0	1	1	0	0	1	0	0		0	0	0	0	0	0	0	0	0
1	1	0	0	0	1	1	0	0	1	0	0		0	0	0	0	0	0	0	0	0
1	1	0	0	0	1	1	0	0	1	0	0		0	0	0	0	0	0	0	0	0
1	0	1	1	0	0	1	1	0	0	0	0		0	0	0	0	0	0	0	0	0
1	0	1	1	0	0	0	0	0	0	1	0		0	1	1	0	0	0	0	0	0
1	0	1	1	0	0	0	0	0	0	0	0		0	0	0	0	0	0	0	0	0
1	0	1	1	0	0	0	0	0	0	1	0		0	0	0	0	0	0	0	0	1
1	0	1	1	0	0	0	0	0	0	0	0		0	0	0	0	0	0	0	0	0
1	0	1	1	0	0	0	0	0	0	0	0		0	0	0	0	0	0	0	0	0
1	0	1	1	0	0	0	0	0	0	0	0		0	0	0	0	0	0	0	0	0
1	0	1	1	0	0	0	0	0	0	0	0		0	0	0	0	0	0	0	0	0
1	0	1	1	0	0	0	0	0	0	0	0		0	0	0	0	0	0	0	0	0
1	0	1	0	0	1	0	0	0	0	0	0		0	0	0	0	0	0	0	0	0
1	0	1	0	0	1	0	0	0	0	0	0		0	0	0	0	0	0	0	0	0
1	0	1	1	0	0	0	0	0	0	0	0		0	0	0	0	0	0	0	0	0
1	1	1	1	0	0	1	1	0	0	0	0		0	0	0	0	0	0	0	0	0
1	1	1	1	0	0	1	1	0	0	0	0		0	0	0	0	0	0	0	0	0
1	1	1	1	0	0	1	1	0	0	0	0		0	0	0	0	0	0	0	0	0
1	1	1	1	0	0	0	0	0	0	0	0		0	0	0	0	0	0	0	0	0
1	1	1	1	0	0	0	0	0	0	0	0		0	0	0	0	0	0	0	0	0
1	1	1	1	0	0	0	0	0	0	0	0		0	0	0	0	0	0	0	0	0
1	1	1	1	0	0	1	0	1	0	0	0		0	0	0	0	0	0	0	0	0
1	0	0	1	0	0	0	0	0	0	1	1		0	0	1	0	0	0	0	0	0
1	0	0	1	0	0	0	0	0	0	0	0		0	0	0	0	0	0	0	0	0
1	0	1	1	0	0	0	0	0	0	0	0		0	0	0	0	0	0	0	0	0
1	0	0	1	0	0	0	0	0	0	0	0		0	0	0	0	0	0	0	0	0
1	0	1	1	0	0	0	0	0	0	1	1		0	0	1	0	0	0	0	0	0
1	0	1	1	0	0	0	0	0	0	0	0		0	0	0	0	0	0	0	0	0
1	1	1	1	0	0	0	0	0	0	0	0		0	0	0	0	0	0	0	0	0
1	1	1	1	0	0	0	0	0	0	0	0		0	0	0	0	0	0	0	0	0
1	1	1	0	1	0	0	0	0	0	1	0		1	0	0	0	0	1	0	0	0
1	1	1	0	0	0	0	0	0	0	0	0		0	0	0	0	0	0	0	0	0
1	1	1	1	0	0	0	0	0	0	0	0		0	0	0	0	0	0	0	0	0
1	1	1	1	0	0	0	0	0	0	0	0		0	0	0	0	0	0	0	0	0
1	1	1	1	0	0	0	0	0	0	1	1		0	1	1	0	0	0	0	0	0
1	0	0	0	0	0	1	0	1	0	1	0		0	1	0	0	0	0	0	1	0
1	0	1	1	0	0	1	1	0	0	0	0		0	0	0	0	0	0	0	0	0
1	0	1	1	0	0	1	1	0	0	1	0		0	0	0	0	0	0	0	1	0
1	1	1	1	0	0	1	0	1	0	0	0		0	0	0	0	0	0	0	0	0
1	1	1	1	0	0	1	1	0	0	0	0		0	0	0	0	0	0	0	0	0
1	1	1	0	0	0	1	0	1	0	0	0		0	0	0	0	0	0	0	0	0
1	0	0	1	0	0	1	1	0	0	0	0		0	0	0	0	0	0	0	0	0
1	0	1	1	0	0	0	0	0	0	0	0		0	0	0	0	0	0	0	0	0
1	0	0	0	0	0	1	0	0	1	1	0		0	1	0	0	0	0	0	1	0
1	0	0	1	0	0	1	1	0	0	0	0		0	0	0	0	0	0	0	0	0
1	0	0	1	0	0	1	0	1	0	1	1		0	0	0	0	0	0	0	0	1
1	0	0	1	0	0	1	0	1	0	0	0		0	0	0	0	0	0	0	0	0
1	0	1	1	0	0	0	0	0	0	0	0		0	0	0	0	0	0	0	0	0
1	1	1	0	0	0	1	1	0	0	1	1		0	0	0	0	0	0	1	0	0
1	1	1	0	0	0	0	0	0	0	0	0		0	0	0	0	0	0	0	0	0
1	1	0	1	0	0	1	1	0	0	0	0		0	0	0	0	0	0	0	0	0
1	1	0	1	0	0	1	1	0	0	0	0		0	0	0	0	0	0	0	0	0
1	1	0	0	0	0	1	1	0	0	0	0		0	0	0	0	0	0	0	0	0
1	1	0	1	0	0	1	1	0	0	0	0		0	0	0	0	0	0	0	0	0
1	1	1	1	0	0	1	1	0	0	1	1		0	0	0	1	0	0	0	0	0
1	0	1	0	0	0	1	0	0	1	0	0		0	0	0	0	0	0	0	0	0
1	0	0	1	0	0	1	0	1	0	0	0		0	0	0	0	0	0	0	0	0
1	0	1	0	0	1	1	0	0	1	0	0		0	0	0	0	0	0	0	0	0
1	0	1	0	0	0	1	1	0	0	0	0		0	0	0	0	0	0	0	0	0
1	0	0	0	0	0	1	0	0	1	0	0		0	0	0	0	0	0	0	0	0
1	0	1	0	0	0	1	1	0	0	0	0		0	0	0	0	0	0	0	0	0
1	0	0	0	0	0	1	0	0	1	0	0		0	0	0	0	0	0	0	0	0
1	0	1	0	0	0	1	1	0	0	1	0		0	1	1	0	0	0	0	0	0
1	0	1	0	0	0	1	0	1	0	1	0		0	1	0	0	0	0	0	1	0
1	0	0	0	0	0	1	0	1	0	1	0		0	1	0	0	0	0	0	1	0
1	0	1	0	0	0	1	0	1	0	1	0		0	1	0	0	0	0	0	0	0
1	1	1	0	0	0	1	0	1	0	0	0		0	0	0	0	0	0	0	0	0
1	1	0	0	0	0	1	0	1	0	0	0		0	0	0	0	0	0	0	0	0
1	1	1	0	0	0	1	1	0	0	0	0		0	0	0	0	0	0	0	0	0
1	0	0	1	0	0	1	1	0	0	1	0		1	0	0	0	0	0	0	1	0
1	0	0	1	0	0	1	1	0	0	0	0		0	0	0	0	0	0	0	0	0
1	0	1	1	0	0	1	1	0	0	1	1		0	0	0	0	1	0	0	0	0
1	0	0	1	0	0	1	0	1	0	1	1		0	0	0	0	1	0	0	0	0
1	0	1	1	0	0	1	1	0	0	0	0		0	0	0	0	0	0	0	0	0
1	0	1	1	0	0	1	0	1	0	1	1		0	0	0	0	1	0	0	0	0
1	1	1	1	0	0	0	0	0	0	0	0		0	0	0	0	0	0	0	0	0
1	1	1	1	0	0	0	0	0	0	0	0		0	0	0	0	0	0	0	0	0
1	1	0	0	0	0	0	0	0	0	0	0		0	0	0	0	0	0	0	0	0
1	1	1	1	0	0	0	0	0	0	0	0		0	0	0	0	0	0	0	0	0
1	1	1	0	0	0	0	0	0	0	0	0		0	0	0	0	0	0	0	0	0
1	1	1	1	0	0	0	0	0	0	0	0		0	0	0	0	0	0	0	0	0
1	0	1	1	0	0	1	1	0	0	0	0		0	0	0	0	0	0	0	0	0
1	0	1	1	0	0	1	1	0	0	0	0		0	0	0	0	0	0	0	0	0
1	0	1	1	0	0	1	1	0	0	0	0		0	0	0	0	0	0	0	0	0
1	1	1	1	0	0	1	1	0	0	0	0		0	0	0	0	0	0	0	0	0
1	1	1	1	0	0	1	0	1	0	0	0		0	0	0	0	0	0	0	0	0
1	1	0	1	0	0	1	1	0	0	0	0		0	0	0	0	0	0	0	0	0
0	0	1	0	0	0	0	0	0	0	0	0		0	0	0	0	0	0	0	0	0
0	0	0	0	0	0	0	0	0	0	0	0		0	0	0	0	0	0	0	0	0
0	0	1	0	0	0	0	0	0	0	0	0		0	0	0	0	0	0	0	0	0
0	0	1	0	0	0	0	0	0	0	0	0		0	0	0	0	0	0	0	0	0
0	0	0	0	0	0	0	0	0	0	0	0		0	0	0	0	0	0	0	0	0
0	0	1	0	1	0	0	0	0	0	0	0		0	0	0	0	0	0	0	0	0
0	0	0	0	0	0	1	0	0	1	1	0		0	1	0	0	0	0	0	0	1
0	0	1	0	0	0	1	0	1	0	1	0		0	1	0	0	0	0	0	0	1
0	0	1	0	0	0	1	1	0	0	0	0		0	0	0	0	0	0	0	0	0
0	0	1	0	0	0	1	1	0	0	0	0		0	0	0	0	0	0	0	0	0
0	0	1	0	0	0	1	1	0	0	0	0		0	0	0	0	0	0	0	0	0
0	0	1	0	0	0	1	0	1	0	0	0		0	0	0	0	0	0	0	0	0
0	1	1	1	0	0	1	0	1	0	0	0		0	0	0	0	0	0	0	0	0
0	1	1	0	0	0	1	0	0	1	0	0		0	0	0	0	0	0	0	0	0
0	1	1	1	0	0	1	0	1	0	0	0		0	0	0	0	0	0	0	0	0
0	1	1	1	0	0	1	0	0	1	0	0		0	0	0	0	0	0	0	0	0
0	1	0	0	0	0	1	1	0	0	0	0		0	0	0	0	0	0	0	0	0
0	1	1	0	0	0	1	0	1	0	0	0		0	0	0	0	0	0	0	0	0
0	1	1	0	0	0	1	0	0	1	0	0		0	0	0	0	0	0	0	0	0
0	1	0	0	0	0	0	0	0	0	0	0		0	0	0	0	0	0	0	0	0
0	1	1	0	0	0	0	0	0	0	0	0		0	0	0	0	0	0	0	0	0
0	1	1	0	0	0	0	0	0	0	0	0		0	0	0	0	0	0	0	0	0
0	1	0	0	0	0	0	0	0	0	0	0		0	0	0	0	0	0	0	0	0
0	1	0	0	0	0	0	0	0	0	0	0		0	0	0	0	0	0	0	0	0
0	1	1	0	0	0	0	0	0	0	0	0		0	0	0	0	0	0	0	0	0
0	0	1	0	0	0	0	0	0	0	0	0		0	0	0	0	0	0	0	0	0
0	0	1	0	0	0	0	0	0	0	0	0		0	0	0	0	0	0	0	0	0
0	0	1	0	0	0	0	0	0	0	0	0		0	0	0	0	0	0	0	0	0
0	0	0	0	0	0	0	0	0	0	0	0		0	0	0	0	0	0	0	0	0
0	0	0	0	0	0	0	0	0	0	0	0		0	0	0	0	0	0	0	0	0
0	0	1	0	0	0	0	0	0	0	0	0		0	0	0	0	0	0	0	0	0
0	0	1	0	0	0	0	0	0	0	0	0		0	0	0	0	0	0	0	0	0
0	0	1	1	0	0	1	1	0	0	0	0		0	0	0	0	0	0	0	0	0
0	0	1	1	0	0	1	1	0	0	0	0		0	0	0	0	0	0	0	0	0
0	0	1	0	0	0	1	0	1	0	0	0		0	0	0	0	0	0	0	0	0
0	0	1	1	0	0	1	0	1	0	0	0		0	0	0	0	0	0	0	0	0
0	0	1	1	0	0	1	0	1	0	0	0		0	0	0	0	0	0	0	0	0
0	1	1	1	0	0	1	1	0	0	0	0		0	0	0	0	0	0	0	0	0
0	1	0	0	0	0	0	0	0	0	0	0		0	0	0	0	0	0	0	0	0
0	1	0	1	0	0	0	0	0	0	1	0		0	1	0	0	0	0	0	1	0
0	1	0	0	0	0	0	0	0	0	1	0		0	1	0	0	0	0	0	1	0
0	1	0	0	0	0	0	0	0	0	0	0		0	0	0	0	0	0	0	0	0
0	1	0	0	0	0	0	0	0	0	0	0		0	0	0	0	0	0	0	0	0
0	1	0	1	0	0	0	0	0	0	0	0		0	0	0	0	0	0	0	0	0
0	1	0	0	0	0	0	0	0	0	0	0		0	0	0	0	0	0	0	0	0
0	0	1	1	0	0	1	1	0	0	0	0		0	0	0	0	0	0	0	0	0
0	0	1	0	0	0	1	0	1	0	0	0		0	0	0	0	0	0	0	0	0
0	0	1	1	0	0	1	1	0	0	0	0		0	0	0	0	0	0	0	0	0
0	0	0	0	0	0	1	0	1	0	0	0		0	0	0	0	0	0	0	0	0
0	0	0	1	0	0	1	0	1	0	1	0		0	1	0	0	0	0	0	0	1
0	0	1	1	0	0	1	1	0	0	0	0		0	0	0	0	0	0	0	0	0
0	1	1	0	0	0	1	0	0	1	0	0		0	0	0	0	0	0	0	0	0
0	1	1	0	0	0	1	0	0	1	0	0		0	0	0	0	0	0	0	0	0
0	1	1	0	0	0	1	0	1	0	0	0		0	0	0	0	0	0	0	0	0
0	1	1	0	0	0	1	1	0	0	0	0		0	0	0	0	0	0	0	0	0
0	1	1	0	0	0	0	0	0	0	0	0		0	0	0	0	0	0	0	0	0
0	1	1	0	0	0	1	0	0	1	0	0		0	0	0	0	0	0	0	0	0
0	0	0	1	0	0	1	0	1	0	0	0		0	0	0	0	0	0	0	0	0
0	0	1	1	0	0	1	1	0	0	0	0		0	0	0	0	0	0	0	0	0
0	0	1	1	0	0	1	0	0	1	0	0		0	0	0	0	0	0	0	0	0
0	1	1	0	0	0	1	0	0	1	0	0		0	0	0	0	0	0	0	0	0
0	1	1	0	0	1	1	0	1	0	0	0		0	0	0	0	0	0	0	0	0
0	1	1	1	0	0	1	0	0	1	0	0		0	0	0	0	0	0	0	0	0
